# Supplementary material for: Local Competition and Enhanced Defense: How Metarhizium brunneum Inhibits Verticillium longisporum in Oilseed Rape Plants
Source: J Fungi (Basel). 2023 Jul 28;9(8):796. doi: 10.3390/jof9080796 (PMC10455689; doi:10.3390/jof9080796)
Supplement: Supplementary file 1 [file jof-09-00796-s001.zip]

Archive with 1 entries (1 files):
- jof-2451974-supplementary.pdf
